# Supplementary material for: A Survey on the Organization and Operation of Level II/III Neonatal Intensive Care Units in Greece: A Comparison Between 2004 and 2022
Source: Children (Basel). 2025 Jan 13;12(1):85. doi: 10.3390/children12010085 (PMC11764378; doi:10.3390/children12010085)
Supplement: Supplementary file 1 [file children-12-00085-s001.zip]

Archive with 1 entries (1 files):
- children-3412636-supplementary.pdf
